# Supplementary material for: Comprehensive Genome‐Wide Analysis and Expression Profiling of Pathogenesis‐Related Protein 1 ( PR‐1) Genes in Salvia miltiorrhiza
Source: Food Sci Nutr. 2025 Apr 30;13(5):e70117. doi: 10.1002/fsn3.70117 (PMC12041668; doi:10.1002/fsn3.70117)
Supplement: Supplementary file 1 — Table S1. Protein sequences of all SmPR‐1s. [file FSN3-13-e70117-s001.xlsx]

## Sheet: The information of SmPR-1s
Sequence ID	Gene	Protein Length	MW (kDa)	pI	GRAVY	E-value HMM Search	Subcellular Location	SP	CDS Length	CDS	protein	domain
SMILT018280.1	SmPR-1-1	165	18.3	9.64	-0.278	6.3e-22	Chloroplast	26-27	498	ATGCCTCCGCAGCTCACCGAAAAGCTTCACATTCCCATCCTCCTCTTCCTAGCCCTAATTCCGGCCTACGCCGCCGCGTCGTCGTCGAAGAGCCAGTTCCTGGCGGTGCAGAACGCCGCCAGGGCGGCGCTGCGGCTGCCGCCGCTGGCCTGGGACCGGCGGATAGCGCGGTTCGCGGCGTCGTACGCGCGGCGGCGGCGCGCGGACTGCGAGCTGCGGCACTCCGGCGGGCCGTACGGCGAGAACATCTTCTGGGGCAGCGGCGGCGCGTGGACGGCGGCGCAGGCGGCGGCGGAGTGGGTGGCGGAGCGGCGGGAGTACAGCTACCGGTCGAACTCGTGCGCGGAGGGGCGGCAGTGCGGGCATTACACGCAGATTGTGTGGAGGGAGACGGCGAGG…	MPPQLTEKLHIPILLFLALIPAYAAASSSKSQFLAVQNAARAALRLPPLAWDRRIARFAASYARRRRADCELRHSGGPYGENIFWGSGGAWTAAQAAAEWVAERREYSYRSNSCAEGRQCGHYTQIVWRETARMGCARVVCGGGRGVFVICNYDPPGNYVGERPY	LAVQNAARAALRLPPLAWDRRIARFAASYARRRRADCELRHSGGPYGENIFWGSGGAWTAAQAAAEWVAERREYSYRSNSCAEGRQCGHYTQIVWRETARMGCARVVCGGGRGVFVICNY
SMILT018281.1	SmPR-1-2	188	20.46	6.72	-0.08	2e-19	Chloroplast	24-25	567	ATGAAGCTCAACATGCTTCTTTTCCTCTTGATCACCATCACCATCACCACAACCACCCCGCCGGCGGCGGCGGCGAGCGGGAAGCCGCCGAGCAACGAGACGGTATACCGAATCTCGCAAGGCCTCTGCTGGAACTGCGTGGGAGACGCCATAGAGTTCTTGTACGGGCACAACTTGGTGCGGGCAAGGAAGATGCAGCTGCCCCTGCTGTGGGATTCCGGGCTGGCCGGGTACGCGGCGTGGTGGGCCGGGCAGCGGCGGGGCGACTGCGCGGCGGTGCACTCGTTCCCCGAGGGCGGCTTCACGCTGGGCGAGAACATATACTGGGGCAGCGGGCAGGGCTGGACGGCGATGGACGCCGTCGGCGCATGGGCCGGCGAGGAGAGGTACTACGACTAC…	MKLNMLLFLLITITITTTTPPAAAASGKPPSNETVYRISQGLCWNCVGDAIEFLYGHNLVRARKMQLPLLWDSGLAGYAAWWAGQRRGDCAAVHSFPEGGFTLGENIYWGSGQGWTAMDAVGAWAGEERYYDYGSNSCAAGRMCGHYTQIVWGSTRSVGCARVVCDAGDVFMTCNYSPPGNYVGERPY	YGHNLVRARKMQLPLLWDSGLAGYAAWWAGQRRGDCAAVHSFPEGGFTLGENIYWGSGQGWTAMDAVGAWAGEERYYDYGSNSCAAGRMCGHYTQIVWGSTRSVGCARVVCDAGDVFMTCNY
SMILT008035.1	SmPR-1-3	167	18.62	8.97	-0.18	1.2e-20	Chloroplast	25-26	504	ATGCTCAACCCCTTCCCCTTGCACTATGCAATCATCCTAATTCTCATCTCCAGCTTCCTCACTCCAACCGCCGCGGTGGCCGGGAACAGCGAAGTGAAGCAGTTCCTGGGCGTGCAGAACGCAGCGCGGTCGGCGCTGCGGCTGCCACCGCTGGTGTGGGACGCCAGGATCGAACGGTACGCGGCTGGGTACGCGGCCCAGCGGCGAGCGGACTGTGAGCTGCTTCACTCGAACGGACCGTACGGGGAGAACATCTTCTGGGGAAGCGGCAACCGATGGACGGCGGGCCAGGCGGCGGCGGCCTGGGTGTCGGAGCGGCGGGGTTATAACTACTGGTCCAACTCCTGCGTCTACGGCCAGGACTGCGGGCATTACACCCAGATTGTGTGGCGCGGCACG…	MLNPFPLHYAIILILISSFLTPTAAVAGNSEVKQFLGVQNAARSALRLPPLVWDARIERYAAGYAAQRRADCELLHSNGPYGENIFWGSGNRWTAGQAAAAWVSERRGYNYWSNSCVYGQDCGHYTQIVWRGTRRVGCARVVCYGGRGVFMICNYDPPGNYVGERPY	GVQNAARSALRLPPLVWDARIERYAAGYAAQRRADCELLHSNGPYGENIFWGSGNRWTAGQAAAAWVSERRGYNYWSNSCVYGQDCGHYTQIVWRGTRRVGCARVVCYGGRGVFMICNY
SMILT009945.1	SmPR-1-4	170	18.52	8.38	-0.252	5.1e-16	Chloroplast	22-23	513	ATGAAGATGCTAAAAGTGTGGTTTGCATTCAGTGGTCTGCTCCTGCTCACGTGCCAATGCTCAGCCCAAAGCCCAGCGCCGGTGCCGGCGCCGTCGGAGGAGTACCTGGGGGCCCACAACCAAGCTAGGGGCGAGGTCGGGGTGGGCCCCCTCCGGTGGAGCGCGGCTCTGGAGAAATCGGCGAGCCTGACGGCGAGGCTGCAAAGGGACAAGCAGAACTGCAGCTTCGCCGACCTCAGCAAGAGCAGGTACGGCGGCAACCAGCTCTGGGCCGGCGGCGTCGCCGTCACGCCGCGCCTGGCGGTGGAGGCGTGGGTGGAGGAGAAGAAGTACTACGACTACGCCGACAACTCGTGCGCCCCGGACCACCGCTGCGGGGTCTACACGCAGGTGGTGTGG…	MKMLKVWFAFSGLLLLTCQCSAQSPAPVPAPSEEYLGAHNQARGEVGVGPLRWSAALEKSASLTARLQRDKQNCSFADLSKSRYGGNQLWAGGVAVTPRLAVEAWVEEKKYYDYADNSCAPDHRCGVYTQVVWRKSAELGCAQAACAKEKATLTICLYNPPGNIVGEKPY	LGAHNQARGEVGVGPLRWSAALEKSASLTARLQRDKQNCSFADLSKSRYGGNQLWAGGVAVTPRLAVEAWVEEKKYYDYADNSCAPDHRCGVYTQVVWRKSAELGCAQAACAKEKATLTICL
SMILT013753.1	SmPR-1-5	159	17.68	8.27	-0.29	6.6e-20	Extracell	22-23	480	ATGAAGCATTCAGTAGGCATTGTGTTGTTGTTGATTGGGCTAACAATACCATACATATGTGTAGGGCAAAACTCAGCCCAAGACTTCCTTGATGGGCACAATAGGGCTCGTGCTGCAGTAGGGGTGGGGCCCATGACGTGGGACGAAAACGTGGCCAACTTCGCTCGGAACTACGTGAATTCGAGGCTGCGCGACTGCAACCTGGTCCACTCCAGCAACAGGCCGTACGGCGAGAACCTTGCCGCCGGCAGCGGGGATTTCACGGGGCGGAGAGCGGTGGAGTTGTGGGTGAATGAGAAGGCTAACTATAACTACGCTTCCAACTCATGTGTTGGAGGGGAGTGCCTTCACTACACTCAGGTGGTGTGGCGCAACTCGGTTCGACTCGGGTGCGCAAGG…	MKHSVGIVLLLIGLTIPYICVGQNSAQDFLDGHNRARAAVGVGPMTWDENVANFARNYVNSRLRDCNLVHSSNRPYGENLAAGSGDFTGRRAVELWVNEKANYNYASNSCVGGECLHYTQVVWRNSVRLGCARALCNNGWWFVSCNYDPPGNYIGQRPY	LDGHNRARAAVGVGPMTWDENVANFARNYVNSRLRDCNLVHSSNRPYGENLAAGSGDFTGRRAVELWVNEKANYNYASNSCVGGECLHYTQVVWRNSVRLGCARALCNNGWWFVSCNY
SMILT013754.1	SmPR-1-6	161	18.12	9.04	-0.466	2.3e-20	Extracell	24-25	486	ATGAAAAACTATAATAAGTTTCCATTGGGCATTGTTGTGATGATCATCATGCTTCAAGATTCATGTGTAGGGCAAAACTCTCGACAAGACTACATCAACGTCCACAACGCTGCCCGAGCTCGAGTAGGGGTTGGACCCATAACGTGGGACGAGAACGTGGCGAATTATGCTCGAAACTATGTTAGGCAAAGGGTTGGTGGGTGCAACCTTATCCACTCTACTAATAGGCCATACGGTGAGAATCTTGCCAAGGGCGGTGGGGATTTCACGGGCAGCGCGGCCGTGGATTTGTGGGTGAAGGAGAGACCTAACTATATTCATACTTCCAACTCTTGTGTTGGTGGGGAGTGTCTCCACTACACGCAGGTGGTTTGGCGCAACTCCACACATGTGGGTTGT…	MKNYNKFPLGIVVMIIMLQDSCVGQNSRQDYINVHNAARARVGVGPITWDENVANYARNYVRQRVGGCNLIHSTNRPYGENLAKGGGDFTGSAAVDLWVKERPNYIHTSNSCVGGECLHYTQVVWRNSTHVGCGRLRCNNGWWFVSCNYHPPGNYIGQRPY	NVHNAARARVGVGPITWDENVANYARNYVRQRVGGCNLIHSTNRPYGENLAKGGGDFTGSAAVDLWVKERPNYIHTSNSCVGGECLHYTQVVWRNSTHVGCGRLRCNNGWWFVSCNY
SMILT013755.1	SmPR-1-7	161	17.44	6.64	-0.207	7.7e-24	Extracell	23-24	486	ATGGGTTGCGACAAATATCTGATAATCGCCCTTGTTTCCGTTGTAGGTTTAATAATCCCGGCGAGTGGGCAGAACGCGGCGCAGGACTACGTGAACGCCCACAACGGCCCCCGGAGTCAAGTGGGCGTGGGGCCGGTGAGCTGGAATCCGACACTGGCCACGTACGCCCTGAACTATGCCAACACGATGACCGGGAGCTGCAATCTGACGCACTCGACGGGGCCCTACGGGGAGAACCTAGCCAAGGGCAGCAGCAGCAGCTTCACGGGAGTGTCGGCGGTCAACCTCTGGGCCGCCGAGAAGCAATACTACGACCACGCCAACAACTGCTGCATCGGCACCAACCAGTGCTTGCACTACACGCAGCTCGTGTGGCACGATTCCACCCAGATAGGCTGC…	MGCDKYLIIALVSVVGLIIPASGQNAAQDYVNAHNGPRSQVGVGPVSWNPTLATYALNYANTMTGSCNLTHSTGPYGENLAKGSSSSFTGVSAVNLWAAEKQYYDHANNCCIGTNQCLHYTQLVWHDSTQIGCARVRCNNGWYFVICSYQQPGNWEGESPY	VNAHNGPRSQVGVGPVSWNPTLATYALNYANTMTGSCNLTHSTGPYGENLAKGSSSSFTGVSAVNLWAAEKQYYDHANNCCIGTNQCLHYTQLVWHDSTQIGCARVRCNNGWYFVICSY
SMILT014473.1	SmPR-1-8	210	23.74	9.8	-0.358	1.6e-26	Chloroplast	26-27	633	ATGGGAAGACCGATGACGAGGGCAAGGGTGTGCATTTTCCTGATAATCGCCGCCGCCTTGGCGGCATCAGCGGCGGCGACGGTCGTGCACAGCACCCCAAAAAAGCAACTGAGGAAGCGGCGGCCCGCCCACAACAAAGTGGGCGGACTGATCCCGGCGGTCTTCGTGCCGACCCTGAACCTGGAGCAGCAGGACTACCTGAATGCCCACAACGAGTTCCGGCGGTCGGCGGGGATGCCGGCGCTGACGTGGGACGCGAAGCTGGCAGCGGTGGCGCAGGCGTGGGCGGAGAGGCGGCGCGGGGACTGCAACTACCGGAGGCACTCGAGCAGCCCCTACGGCGAGAACATCTTCTTCATGAAGTACCGGGAATTCTCGCCGCGGGACGTGGTGCAGTGG…	MGRPMTRARVCIFLIIAAALAASAAATVVHSTPKKQLRKRRPAHNKVGGLIPAVFVPTLNLEQQDYLNAHNEFRRSAGMPALTWDAKLAAVAQAWAERRRGDCNYRRHSSSPYGENIFFMKYREFSPRDVVQWWFSESKMYDSRQLRCRCAPEREGCECGHFLNVVWRNTKKVGCSGIVYCNDQGGVYIVCEYDPPALMSGANPFTGLRS	LNAHNEFRRSAGMPALTWDAKLAAVAQAWAERRRGDCNYRRHSSSPYGENIFFMKYREFSPRDVVQWWFSESKMYDSRQLRCRCAPEREGCECGHFLNVVWRNTKKVGCSGIVYCNDQGGVYIVCEY
SMILT015244.1	SmPR-1-9	159	17.76	5.51	-0.377	1.3e-21	Extracell	21-22	480	ATGATGATGTGTAAAAAGGTGATTGTGGTGTTGGTATGGGTGATGATGGGATTGGCGGATGCCCAAAATCGGCCGAAAGACTACGTGAATGCACACAACGTGGCCCGGGCGACGGTGGGTGTGGGACCCCTTGTTTGGAACGAGACGCTGACTCAGTACGCCAGGGAATATGCCCACGTGCGCTCTGCGGATTGCGCAATGCAACATTCCGATGGGCCCTACGGCGAGAACCTAGCGGCGGGGAGCTGGAACGTCAGCGCCAAGGAGGCTGTGGACATGTGGCTCGACGAGAAGCCTCTCTACGACGAGAATACCGGCGACTGCATTGGCGGCGGCCTTGATTGCCGGCACTACACGCAGGTTATGTGGGGAGACTCCAAACGCCTCGGCTGTGCTCAT…	MMMCKKVIVVLVWVMMGLADAQNRPKDYVNAHNVARATVGVGPLVWNETLTQYAREYAHVRSADCAMQHSDGPYGENLAAGSWNVSAKEAVDMWLDEKPLYDENTGDCIGGGLDCRHYTQVMWGDSKRLGCAHTHCPDGWTFITCNYDPPGNYIGERPY	VNAHNVARATVGVGPLVWNETLTQYAREYAHVRSADCAMQHSDGPYGENLAAGSWNVSAKEAVDMWLDEKPLYDENTGDCIGGGLDCRHYTQVMWGDSKRLGCAHTHCPDGWTFITCNY
SMILT015245.1	SmPR-1-10	159	17.76	4.56	-0.393	1.7e-20	Chloroplast	24-25	480	ATGGATTCCTCCACCCTCTCCCTCCTCCTATTTTCCCTGATCACCGCCGGCGCCATCGATCCCGCCCAACAGAACTCGCCACAGGACTTCCTGGACGCCCACAACCGCGCACGAGCGGAGGTGGGCGTGCAGCCCCTGGCGTGGAACGACAGCGTGGCGGACTACGCCCTCCGCTACGCCCAGCAGCGCTACGGGGACTGCGAGATGGAGCACTCGATGGGGCCGTACGGCGAGAACCTGGCGGAGGGGTGGGGGCGGCTGTCGGCAGTGGACGCCGTCGGCATGTGGGTGAGCGAGAAGTCGTGCTACGACTATGCCTCCAACTCGTGCGTCGGAGATGAGTGCCTGCACTACACGCAGGTGGTGTGGCGCGACTCCACCCATTTGGGCTGCGCGCGG…	MDSSTLSLLLFSLITAGAIDPAQQNSPQDFLDAHNRARAEVGVQPLAWNDSVADYALRYAQQRYGDCEMEHSMGPYGENLAEGWGRLSAVDAVGMWVSEKSCYDYASNSCVGDECLHYTQVVWRDSTHLGCARRQCRNGWLFVICSYDPPGNYVGQRPY	LDAHNRARAEVGVQPLAWNDSVADYALRYAQQRYGDCEMEHSMGPYGENLAEGWGRLSAVDAVGMWVSEKSCYDYASNSCVGDECLHYTQVVWRDSTHLGCARRQCRNGWLFVICSY
SMILT015247.1	SmPR-1-11	164	18.38	5.16	-0.336	9e-23	Extracell	20-21	495	ATGGAGTCCACCACCATTTTCCTCCTCATACTTTCCTTCATCGCCGCCGCCGCCTCTGCCGTCGATCCCGCCCGACAGAACTCGCCACAGGACTTCCTGGACGCCCACAACCGCGCACGAGCGGAGGTGGGCGTCCAGCCACTCGCGTGGAGCGCCACCGTGGCCGACTACGCCCTCCGCTACGCCAAGCAGCGCTACGGCGACTGCGAGATGGAGCACTCGATGGGGCCGTACGGCGAGAACCTGGCGGAGGGGTGGGGGCAGCTGTCGGCAGTGGACGCCGTCGGGATGTGGGTCAGCGAGAAGTCCTACTACGACTACGCCTCCAACTCCTGCGTCGGAGATGAGTGTGGCCACTACACGCAGGTGGTGTGGCGCGACTCCACTCATGTCGGCTGC…	MESTTIFLLILSFIAAAASAVDPARQNSPQDFLDAHNRARAEVGVQPLAWSATVADYALRYAKQRYGDCEMEHSMGPYGENLAEGWGQLSAVDAVGMWVSEKSYYDYASNSCVGDECGHYTQVVWRDSTHVGCARRQCRNGWLFVICCYDPPGNYVGQRPYYKY	LDAHNRARAEVGVQPLAWSATVADYALRYAKQRYGDCEMEHSMGPYGENLAEGWGQLSAVDAVGMWVSEKSYYDYASNSCVGDECGHYTQVVWRDSTHVGCARRQCRNGWLFVICCY
