# Supplementary material for: Comprehensive Genome‐Wide Analysis and Expression Profiling of Pathogenesis‐Related Protein 1 ( PR‐1) Genes in Salvia miltiorrhiza
Source: Food Sci Nutr. 2025 Apr 30;13(5):e70117. doi: 10.1002/fsn3.70117 (PMC12041668; doi:10.1002/fsn3.70117)
Supplement: Supplementary file 2 — Table S2. Primers used in this study. [file FSN3-13-e70117-s002.xlsx]

## Sheet: Primer sequence
	Gene	Primer sequence
qRT-PCR	SmPR-1-1	F	AGCTACCGGTCGAACTCGTG
		R	TACGTAATTCCCGGGCGGAT
	SmPR-1-2	F	GGCGAGGAGAGGTACTACGA
		R	CTCTCGCCGACGTAATTCCC
	SmPR-1-3	F	GGGAACAGCGAAGTGAAGCA
		R	GGTCCGTTCGAGTGAAGCAG
	SmPR-1-4	F	GACTACGCCGACAACTCGTG
		R	GATGTTTCCCGGCGGATTGT
	SmPR-1-5	F	GAGAGCGGTGGAGTTGTGG
		R	CAGCCATTGTTGCAGAGAGC
	SmPR-1-6	F	GCCGTGGATTTGTGGGTGAA
		R	GACGAACCACCAGCCATTGT
	SmPR-1-7	F	ATCGCCCTTGTTTCCGTTGT
		R	AGTGCGTCAGATTGCAGCTC
	SmPR-1-8	F	CAAAGTGGGCGGACTGATCC
		R	CTCGAGTGCCTCCGGTAGTT
	SmPR-1-9	F	CTGACTCAGTACGCCAGGGA
		R	CAGTCGCCGGTATTCTCGTC
	SmPR-1-10	F	CGAGATGGAGCACTCGATGG
		R	CAGCCCAAATGGGTGGAGTC
	SmPR-1-11	F	CGACTACGCCTCCAACTCCT
		R	CGTAATTTCCCGGCGGATCA
PCR	SmPR-1-5	F	ATGAAGCATTCAGTAGGCATTGTGTTG
		R	ATAAGGACGTTGGCCGATGTAGTTG
pHB-YFP Vector Systems	PHB-SmPR1-5	F	CTCTCTCTCAAGCTTGGATCC ATGAAGCATTCAGTAGGCATTGTGTTG
		R	GCCCTTGCTCACCATACTAGT ATAAGGACGTTGGCCGATGTAGTTG
